# Supplementary material for: The Role of the Immune Metabolic Prognostic Index in Patients with Non-Small Cell Lung Cancer (NSCLC) in Radiological Progression during Treatment with Nivolumab
Source: Cancers (Basel). 2021 Jun 22;13(13):3117. doi: 10.3390/cancers13133117 (PMC8268031; doi:10.3390/cancers13133117)
Supplement: Supplementary file 1 [file cancers-13-03117-s001.zip]

Archive with 1 entries (1 files):
- cancers-1268635-supplementary.pdf
